# Supplementary material for: A Systematic Review of Lifestyle Interventions for Neuropathy and Neuropathic Pain: Alcohol Consumption and Avoidance
Source: Brain Sci. 2026 May 22;16(6):551. doi: 10.3390/brainsci16060551 (PMC13297589; doi:10.3390/brainsci16060551)
Supplement: Supplementary file 1 [file brainsci-16-00551-s001.zip]

Archive with 1 entries (1 files):
- brainsci-4291691-supplementary.pdf
